# Supplementary material for: Lithium Treatment Induces Cardiac Dysfunction in Mice
Source: Int J Mol Sci. 2023 Nov 1;24(21):15872. doi: 10.3390/ijms242115872 (PMC10650075; doi:10.3390/ijms242115872)
Supplement: Supplementary file 1 [file ijms-24-15872-s001.zip]

Archive with 1 entries (1 files):
- ijms-2677660-supplementary.pdf
